# Supplementary material for: Disruption of TgPHIL1 Alters Specific Parameters of Toxoplasma gondii Motility Measured in a Quantitative, Three-Dimensional Live Motility Assay
Source: PLoS One. 2014 Jan 29;9(1):e85763. doi: 10.1371/journal.pone.0085763 (PMC3906025; doi:10.1371/journal.pone.0085763)
Supplement: Figure S2 — PDB file of the raw (unsmoothed) trajectory from Figure 2A . The .pdb file can be viewed using molecular graphics software such as Jmol [55] or PyMOL [28], [29]. (PDB) [file pone.0085763.s002.pdb]

LINKDIST  -1  100
HETATM    1  CA  003   001     112.159  14.191   8.294  0.00  1.00
HETATM    2  CA  003   002     112.097  14.230   8.504  0.88  2.00
HETATM    3  CA  003   003     112.095  14.150   8.374  1.78  3.00
HETATM    4  CA  003   004     112.123  14.196   8.603  2.65  4.00
HETATM    5  CA  003   005     112.069  14.111   8.590  3.52  5.00
HETATM    6  CA  003   006     111.939  14.194   8.580  4.42  6.00
HETATM    7  CA  003   007     111.929  14.089   8.819  5.31  7.00
HETATM    8  CA  003   008     111.969  14.057   8.886  6.21  8.00
HETATM    9  CA  003   009     112.019  14.110   8.321  7.11  9.00
HETATM   10  CA  003   010     111.903  14.157   8.722  8.01 10.00
HETATM   11  CA  003   011     111.799  14.151   8.646  8.91 11.00
HETATM   12  CA  003   012     111.797  14.172   8.179  9.78 12.00
HETATM   13  CA  003   013     111.779  14.177   8.673 10.66 13.00
HETATM   14  CA  003   014     111.706  14.163   8.688 11.53 14.00
HETATM   15  CA  003   015     111.699  14.168   8.651 12.43 15.00
HETATM   16  CA  003   016     111.700  14.126   8.647 13.30 16.00
HETATM   17  CA  003   017     111.693  14.123   8.758 14.17 17.00
HETATM   18  CA  003   018     111.700  14.094   8.546 15.04 18.00
HETATM   19  CA  003   019     111.639  14.203   8.507 15.91 19.00
HETATM   20  CA  003   020     111.812  14.123   8.554 16.80 20.00
HETATM   21  CA  003   021     111.669  14.074   8.822 17.70 21.00
HETATM   22  CA  003   022     111.768  14.177   8.454 18.60 22.00
HETATM   23  CA  003   023     111.653  14.032   8.740 19.50 23.00
HETATM   24  CA  003   024     111.841  14.063   8.447 20.40 24.00
HETATM   25  CA  003   025     111.664  14.045   8.686 21.30 25.00
HETATM   26  CA  003   026     111.725  13.936   8.631 22.20 26.00
HETATM   27  CA  003   027     111.272  14.014   8.621 23.10 27.00
HETATM   28  CA  003   028     110.520  14.149   8.706 23.99 28.00
HETATM   29  CA  003   029     109.764  14.376   8.695 24.88 29.00
HETATM   30  CA  003   030     108.884  14.832   8.735 25.78 30.00
HETATM   31  CA  003   031     108.242  17.445   8.072 26.67 31.00
HETATM   32  CA  003   032     109.914  19.299   8.168 27.56 32.00
HETATM   33  CA  003   033     109.963  19.984   8.753 28.45 33.00
HETATM   34  CA  003   034     109.873  20.471   9.207 29.34 34.00
HETATM   35  CA  003   035     109.771  21.519   9.967 30.24 35.00
HETATM   36  CA  003   036     108.709  22.257  10.797 31.14 36.00
HETATM   37  CA  003   037     105.853  22.265  11.024 32.04 37.00
HETATM   38  CA  003   038     105.061  22.685  11.009 32.92 38.00
HETATM   39  CA  003   039     104.529  23.655   9.909 33.82 39.00
HETATM   40  CA  003   040     104.423  24.191   9.335 34.71 40.00
HETATM   41  CA  003   041     104.694  24.576   9.275 35.59 41.00
HETATM   42  CA  003   042     104.979  24.845   8.967 36.47 42.00
HETATM   43  CA  003   043     105.453  25.419   8.917 37.36 43.00
HETATM   44  CA  003   044     106.748  26.750   9.006 38.26 44.00
HETATM   45  CA  003   045     107.066  27.446   9.489 39.15 45.00
HETATM   46  CA  003   046     106.640  27.842   9.441 40.03 46.00
HETATM   47  CA  003   047     105.226  30.110   9.323 40.93 47.00
HETATM   48  CA  003   048     103.570  30.226   8.440 41.82 48.00
HETATM   49  CA  003   049     103.401  30.144   8.244 42.72 49.00
HETATM   50  CA  003   050     103.569  30.509   8.204 43.61 50.00
HETATM   51  CA  003   051     103.804  31.571   7.655 44.50 51.00
HETATM   52  CA  003   052     104.283  33.251   6.906 45.37 52.00
HETATM   53  CA  003   053     105.225  33.799   7.137 46.25 53.00
HETATM   54  CA  003   054     106.182  34.197   7.954 47.16 54.00
REMARK ENDBUG        10084
CONECT    1    2
CONECT    2    3
CONECT    3    4
CONECT    4    5
CONECT    5    6
CONECT    6    7
CONECT    7    8
CONECT    8    9
CONECT    9   10
CONECT   10   11
CONECT   11   12
CONECT   12   13
CONECT   13   14
CONECT   14   15
CONECT   15   16
CONECT   16   17
CONECT   17   18
CONECT   18   19
CONECT   19   20
CONECT   20   21
CONECT   21   22
CONECT   22   23
CONECT   23   24
CONECT   24   25
CONECT   25   26
CONECT   26   27
CONECT   27   28
CONECT   28   29
CONECT   29   30
CONECT   30   31
CONECT   31   32
CONECT   32   33
CONECT   33   34
CONECT   34   35
CONECT   35   36
CONECT   36   37
CONECT   37   38
CONECT   38   39
CONECT   39   40
CONECT   40   41
CONECT   41   42
CONECT   42   43
CONECT   43   44
CONECT   44   45
CONECT   45   46
CONECT   46   47
CONECT   47   48
CONECT   48   49
CONECT   49   50
CONECT   50   51
CONECT   51   52
CONECT   52   53
CONECT   53   54
