# Supplementary material for: Disruption of TgPHIL1 Alters Specific Parameters of Toxoplasma gondii Motility Measured in a Quantitative, Three-Dimensional Live Motility Assay
Source: PLoS One. 2014 Jan 29;9(1):e85763. doi: 10.1371/journal.pone.0085763 (PMC3906025; doi:10.1371/journal.pone.0085763)
Supplement: Figure S3 — PDB file of the smoothed trajectory from Figure 2A . The .pdb file can be viewed using molecular graphics software such as Jmol [55] or PyMOL [28], [29]. (PDB) [file pone.0085763.s003.pdb]

LINKDIST  -1.0  -1.0
HETATM    1  CA  003     1     112.068  14.133   8.199  0.00 0.631
HETATM    2  CA  003     2     112.198  14.283   8.526  1.52 0.593
HETATM    3  CA  003     3     112.031  14.133   8.654  4.79 0.412
HETATM    4  CA  003     4     111.770  14.091   8.507  8.82 0.392
HETATM    5  CA  003     5     111.692  14.141   8.720 12.47 0.527
HETATM    6  CA  003     6     111.817  14.201   8.525 16.07 0.457
HETATM    7  CA  003     7     111.654  14.063   8.612 19.99 0.465
HETATM    8  CA  003     8     111.738  13.999   8.601 22.39 0.678
HETATM    9  CA  003     9     111.266  13.879   8.708 23.13 0.896
HETATM   10  CA  003    10     110.770  13.861   8.769 23.65 0.975
HETATM   11  CA  003    11     110.279  13.944   8.789 24.11 0.972
HETATM   12  CA  003    12     109.820  14.139   8.770 24.53 0.935
HETATM   13  CA  003    13     109.430  14.445   8.713 24.93 0.928
HETATM   14  CA  003    14     109.137  14.840   8.632 25.30 0.994
HETATM   15  CA  003    15     108.947  15.291   8.539 25.63 1.120
HETATM   16  CA  003    16     108.849  15.772   8.447 25.94 1.268
HETATM   17  CA  003    17     108.826  16.265   8.364 26.22 1.408
HETATM   18  CA  003    18     108.862  16.759   8.293 26.49 1.523
HETATM   19  CA  003    19     108.944  17.249   8.240 26.75 1.605
HETATM   20  CA  003    20     109.064  17.733   8.206 27.00 1.651
HETATM   21  CA  003    21     109.213  18.209   8.196 27.25 1.657
HETATM   22  CA  003    22     109.384  18.679   8.213 27.51 1.623
HETATM   23  CA  003    23     109.570  19.140   8.265 27.77 1.547
HETATM   24  CA  003    24     109.762  19.592   8.359 28.05 1.429
HETATM   25  CA  003    25     109.946  20.031   8.508 28.36 1.274
HETATM   26  CA  003    26     110.094  20.452   8.732 28.71 1.103
HETATM   27  CA  003    27     110.154  20.832   9.048 29.11 0.990
HETATM   28  CA  003    28     110.063  21.133   9.433 29.53 1.030
HETATM   29  CA  003    29     109.817  21.339   9.813 29.93 1.188
HETATM   30  CA  003    30     109.469  21.483  10.142 30.28 1.360
HETATM   31  CA  003    31     109.065  21.597  10.411 30.60 1.499
HETATM   32  CA  003    32     108.626  21.704  10.625 30.89 1.600
HETATM   33  CA  003    33     108.167  21.815  10.788 31.17 1.663
HETATM   34  CA  003    34     107.696  21.937  10.904 31.44 1.692
HETATM   35  CA  003    35     107.221  22.074  10.975 31.70 1.691
HETATM   36  CA  003    36     106.747  22.231  11.002 31.96 1.661
HETATM   37  CA  003    37     106.280  22.408  10.984 32.23 1.604
HETATM   38  CA  003    38     105.826  22.607  10.921 32.50 1.521
HETATM   39  CA  003    39     105.392  22.828  10.810 32.79 1.411
HETATM   40  CA  003    40     104.986  23.072  10.650 33.09 1.272
HETATM   41  CA  003    41     104.623  23.339  10.436 33.43 1.105
HETATM   42  CA  003    42     104.322  23.628  10.161 33.81 0.915
HETATM   43  CA  003    43     104.128  23.933   9.820 34.27 0.739
HETATM   44  CA  003    44     104.128  24.237   9.430 34.84 0.698
HETATM   45  CA  003    45     104.397  24.490   9.103 35.46 0.848
HETATM   46  CA  003    46     104.817  24.696   8.933 36.03 1.001
HETATM   47  CA  003    47     105.265  24.912   8.886 36.53 1.083
HETATM   48  CA  003    48     105.688  25.175   8.914 36.98 1.110
HETATM   49  CA  003    49     106.062  25.499   8.985 37.40 1.103
HETATM   50  CA  003    50     106.368  25.883   9.076 37.81 1.075
HETATM   51  CA  003    51     106.593  26.317   9.173 38.19 1.035
HETATM   52  CA  003    52     106.728  26.790   9.262 38.57 0.987
HETATM   53  CA  003    53     106.764  27.283   9.333 38.95 0.941
HETATM   54  CA  003    54     106.696  27.775   9.380 39.32 0.915
HETATM   55  CA  003    55     106.524  28.243   9.395 39.69 0.924
HETATM   56  CA  003    56     106.258  28.664   9.376 40.06 0.976
HETATM   57  CA  003    57     105.918  29.025   9.323 40.41 1.055
HETATM   58  CA  003    58     105.525  29.322   9.237 40.76 1.133
HETATM   59  CA  003    59     105.102  29.561   9.122 41.11 1.185
HETATM   60  CA  003    60     104.664  29.756   8.979 41.45 1.190
HETATM   61  CA  003    61     104.226  29.922   8.806 41.81 1.132
HETATM   62  CA  003    62     103.801  30.084   8.598 42.20 0.992
HETATM   63  CA  003    63     103.420  30.279   8.341 42.66 0.760
HETATM   64  CA  003    64     103.173  30.576   8.033 43.20 0.563
HETATM   65  CA  003    65     103.193  30.984   7.757 43.75 0.754
HETATM   66  CA  003    66     103.394  31.402   7.574 44.19 1.050
HETATM   67  CA  003    67     103.669  31.803   7.458 44.55 1.270
HETATM   68  CA  003    68     103.977  32.189   7.385 44.88 1.407
HETATM   69  CA  003    69     104.303  32.566   7.345 45.19 1.472
HETATM   70  CA  003    70     104.640  32.936   7.332 45.50 1.468
HETATM   71  CA  003    71     104.983  33.299   7.344 45.82 1.397
HETATM   72  CA  003    72     105.330  33.657   7.383 46.16 1.253
HETATM   73  CA  003    73     105.677  34.009   7.456 46.56 1.025
HETATM   74  CA  003    74     106.018  34.351   7.583 47.10 0.691
REMARK ENDBUG        10084
CONECT    1    2
CONECT    2    3
CONECT    3    4
CONECT    4    5
CONECT    5    6
CONECT    6    7
CONECT    7    8
CONECT    8    9
CONECT    9   10
CONECT   10   11
CONECT   11   12
CONECT   12   13
CONECT   13   14
CONECT   14   15
CONECT   15   16
CONECT   16   17
CONECT   17   18
CONECT   18   19
CONECT   19   20
CONECT   20   21
CONECT   21   22
CONECT   22   23
CONECT   23   24
CONECT   24   25
CONECT   25   26
CONECT   26   27
CONECT   27   28
CONECT   28   29
CONECT   29   30
CONECT   30   31
CONECT   31   32
CONECT   32   33
CONECT   33   34
CONECT   34   35
CONECT   35   36
CONECT   36   37
CONECT   37   38
CONECT   38   39
CONECT   39   40
CONECT   40   41
CONECT   41   42
CONECT   42   43
CONECT   43   44
CONECT   44   45
CONECT   45   46
CONECT   46   47
CONECT   47   48
CONECT   48   49
CONECT   49   50
CONECT   50   51
CONECT   51   52
CONECT   52   53
CONECT   53   54
CONECT   54   55
CONECT   55   56
CONECT   56   57
CONECT   57   58
CONECT   58   59
CONECT   59   60
CONECT   60   61
CONECT   61   62
CONECT   62   63
CONECT   63   64
CONECT   64   65
CONECT   65   66
CONECT   66   67
CONECT   67   68
CONECT   68   69
CONECT   69   70
CONECT   70   71
CONECT   71   72
CONECT   72   73
CONECT   73   74
