# Supplementary material for: Disruption of TgPHIL1 Alters Specific Parameters of Toxoplasma gondii Motility Measured in a Quantitative, Three-Dimensional Live Motility Assay
Source: PLoS One. 2014 Jan 29;9(1):e85763. doi: 10.1371/journal.pone.0085763 (PMC3906025; doi:10.1371/journal.pone.0085763)
Supplement: Figure S4 — PDB file of the raw (unsmoothed) trajectory from Figure 2B . The .pdb file can be viewed using molecular graphics software such as Jmol [55] or PyMOL [28], [29]. (PDB) [file pone.0085763.s004.pdb]

LINKDIST  -1  100
HETATM    1  CA  003   001     151.356  86.897   4.175  0.00  1.00
HETATM    2  CA  003   002     151.225  86.838   4.533  0.88  2.00
HETATM    3  CA  003   003     151.245  86.832   4.412  1.78  3.00
HETATM    4  CA  003   004     151.114  86.676   4.792  2.65  4.00
HETATM    5  CA  003   005     151.019  86.734   4.339  3.52  5.00
HETATM    6  CA  003   006     151.026  86.741   4.944  4.42  6.00
HETATM    7  CA  003   007     150.971  86.738   4.720  5.31  7.00
HETATM    8  CA  003   008     150.986  86.687   4.926  6.21  8.00
HETATM    9  CA  003   009     150.969  86.729   4.677  7.11  9.00
HETATM   10  CA  003   010     150.799  86.707   4.884  8.01 10.00
HETATM   11  CA  003   011     150.761  86.720   4.894  8.91 11.00
HETATM   12  CA  003   012     150.666  86.757   4.548  9.78 12.00
HETATM   13  CA  003   013     150.673  86.663   4.720 10.66 13.00
HETATM   14  CA  003   014     150.916  86.904   4.703 11.53 14.00
HETATM   15  CA  003   015     153.082  88.203   5.398 12.43 15.00
HETATM   16  CA  003   016     153.379  89.032   6.031 13.30 16.00
HETATM   17  CA  003   017     153.350  90.027   6.159 14.17 17.00
HETATM   18  CA  003   018     153.152  93.747   5.472 15.04 18.00
HETATM   19  CA  003   019     153.147  94.774   4.059 15.91 19.00
HETATM   20  CA  003   020     153.428  94.788   3.875 16.80 20.00
HETATM   21  CA  003   021     153.904  94.825   3.751 17.70 21.00
HETATM   22  CA  003   022     155.031  95.194   3.019 18.60 22.00
HETATM   23  CA  003   023     158.102  97.042   3.376 19.50 23.00
HETATM   24  CA  003   024     157.787  99.468   3.303 20.40 24.00
HETATM   25  CA  003   025     157.343 101.111   3.411 21.30 25.00
HETATM   26  CA  003   026     156.956 101.935   2.917 22.20 26.00
HETATM   27  CA  003   027     156.574 102.604   2.652 23.10 27.00
HETATM   28  CA  003   028     156.496 102.689   2.760 23.99 28.00
HETATM   29  CA  003   029     156.428 102.655   2.576 24.88 29.00
HETATM   30  CA  003   030     156.530 102.684   2.685 25.78 30.00
HETATM   31  CA  003   031     156.466 102.765   2.346 26.67 31.00
HETATM   32  CA  003   032     156.363 102.993   2.089 27.56 32.00
HETATM   33  CA  003   033     156.059 103.573   0.916 28.45 33.00
HETATM   34  CA  003   034     156.420 104.519  -0.308 29.34 34.00
HETATM   35  CA  003   035     156.948 104.850  -0.342 30.24 35.00
HETATM   36  CA  003   036     156.949 104.819  -0.312 31.14 36.00
HETATM   37  CA  003   037     156.750 104.659  -0.419 32.04 37.00
HETATM   38  CA  003   038     157.109 104.835  -0.144 32.92 38.00
HETATM   39  CA  003   039     156.982 104.809  -0.235 33.82 39.00
HETATM   40  CA  003   040     156.900 104.776  -0.530 34.71 40.00
HETATM   41  CA  003   041     156.465 104.643  -0.209 35.59 41.00
HETATM   42  CA  003   042     156.482 104.588  -0.194 36.47 42.00
HETATM   43  CA  003   043     156.922 105.324  -0.252 37.36 43.00
HETATM   44  CA  003   044     157.204 105.596  -0.120 38.26 44.00
HETATM   45  CA  003   045     157.353 105.681  -0.732 39.15 45.00
HETATM   46  CA  003   046     157.523 105.969  -0.384 40.03 46.00
HETATM   47  CA  003   047     157.567 106.006  -0.718 40.93 47.00
HETATM   48  CA  003   048     157.562 106.016  -0.632 41.82 48.00
HETATM   49  CA  003   049     157.526 105.938  -0.402 42.72 49.00
HETATM   50  CA  003   050     157.393 105.852  -0.761 43.61 50.00
HETATM   51  CA  003   051     157.215 105.831  -0.588 44.50 51.00
HETATM   52  CA  003   052     157.156 105.686  -0.548 45.37 52.00
HETATM   53  CA  003   053     156.948 105.600  -0.269 46.25 53.00
HETATM   54  CA  003   054     157.003 105.367  -0.433 47.16 54.00
HETATM   55  CA  003   055     157.012 105.397  -0.346 48.06 55.00
HETATM   56  CA  003   056     157.011 105.412  -0.366 48.96 56.00
HETATM   57  CA  003   057     156.983 105.349  -0.285 49.86 57.00
HETATM   58  CA  003   058     156.733 105.047  -0.151 50.76 58.00
HETATM   59  CA  003   059     156.756 105.016   0.038 51.63 59.00
HETATM   60  CA  003   060     156.694 105.007  -0.090 52.54 60.00
HETATM   61  CA  003   061     156.672 105.011   0.231 53.42 61.00
HETATM   62  CA  003   062     156.719 105.037  -0.179 54.33 62.00
HETATM   63  CA  003   063     156.726 105.054   0.156 55.23 63.00
HETATM   64  CA  003   064     156.663 104.983  -0.120 56.12 64.00
HETATM   65  CA  003   065     156.613 105.048   0.005 57.01 65.00
HETATM   66  CA  003   066     156.666 105.045  -0.027 57.88 66.00
HETATM   67  CA  003   067     156.653 104.965   0.110 58.77 67.00
REMARK ENDBUG        10122
CONECT    1    2
CONECT    2    3
CONECT    3    4
CONECT    4    5
CONECT    5    6
CONECT    6    7
CONECT    7    8
CONECT    8    9
CONECT    9   10
CONECT   10   11
CONECT   11   12
CONECT   12   13
CONECT   13   14
CONECT   14   15
CONECT   15   16
CONECT   16   17
CONECT   17   18
CONECT   18   19
CONECT   19   20
CONECT   20   21
CONECT   21   22
CONECT   22   23
CONECT   23   24
CONECT   24   25
CONECT   25   26
CONECT   26   27
CONECT   27   28
CONECT   28   29
CONECT   29   30
CONECT   30   31
CONECT   31   32
CONECT   32   33
CONECT   33   34
CONECT   34   35
CONECT   35   36
CONECT   36   37
CONECT   37   38
CONECT   38   39
CONECT   39   40
CONECT   40   41
CONECT   41   42
CONECT   42   43
CONECT   43   44
CONECT   44   45
CONECT   45   46
CONECT   46   47
CONECT   47   48
CONECT   48   49
CONECT   49   50
CONECT   50   51
CONECT   51   52
CONECT   52   53
CONECT   53   54
CONECT   54   55
CONECT   55   56
CONECT   56   57
CONECT   57   58
CONECT   58   59
CONECT   59   60
CONECT   60   61
CONECT   61   62
CONECT   62   63
CONECT   63   64
CONECT   64   65
CONECT   65   66
CONECT   66   67
