# Supplementary material for: Disruption of TgPHIL1 Alters Specific Parameters of Toxoplasma gondii Motility Measured in a Quantitative, Three-Dimensional Live Motility Assay
Source: PLoS One. 2014 Jan 29;9(1):e85763. doi: 10.1371/journal.pone.0085763 (PMC3906025; doi:10.1371/journal.pone.0085763)
Supplement: Figure S5 — PDB file of the smoothed trajectory from Figure 2B . The .pdb file can be viewed using molecular graphics software such as Jmol [55] or PyMOL [28], [29]. (PDB) [file pone.0085763.s005.pdb]

LINKDIST  -1.0  -1.0
HETATM    1  CA  003     1     151.316  86.844   4.283  0.00 0.417
HETATM    2  CA  003     2     151.086  86.695   4.657  3.26 0.521
HETATM    3  CA  003     3     151.009  86.756   4.848  7.15 0.507
HETATM    4  CA  003     4     150.617  86.611   4.787  9.03 0.407
HETATM    5  CA  003     5     150.674  86.892   4.540 10.53 0.397
HETATM    6  CA  003     6     151.132  87.015   4.687 11.21 0.932
HETATM    7  CA  003     7     151.564  87.130   4.911 11.65 1.213
HETATM    8  CA  003     8     151.970  87.291   5.154 12.00 1.374
HETATM    9  CA  003     9     152.346  87.517   5.393 12.32 1.473
HETATM   10  CA  003    10     152.682  87.815   5.611 12.62 1.555
HETATM   11  CA  003    11     152.968  88.181   5.794 12.89 1.650
HETATM   12  CA  003    12     153.198  88.602   5.933 13.14 1.770
HETATM   13  CA  003    13     153.373  89.062   6.025 13.38 1.909
HETATM   14  CA  003    14     153.497  89.544   6.072 13.60 2.050
HETATM   15  CA  003    15     153.577  90.036   6.080 13.80 2.180
HETATM   16  CA  003    16     153.619  90.534   6.053 14.00 2.288
HETATM   17  CA  003    17     153.628  91.030   5.994 14.19 2.366
HETATM   18  CA  003    18     153.609  91.522   5.906 14.37 2.408
HETATM   19  CA  003    19     153.566  92.006   5.792 14.56 2.409
HETATM   20  CA  003    20     153.501  92.482   5.652 14.74 2.367
HETATM   21  CA  003    21     153.417  92.947   5.486 14.94 2.274
HETATM   22  CA  003    22     153.316  93.396   5.293 15.14 2.127
HETATM   23  CA  003    23     153.202  93.828   5.069 15.36 1.914
HETATM   24  CA  003    24     153.080  94.236   4.808 15.60 1.623
HETATM   25  CA  003    25     152.962  94.605   4.493 15.90 1.237
HETATM   26  CA  003    26     152.904  94.891   4.092 16.32 0.803
HETATM   27  CA  003    27     153.123  94.936   3.670 16.90 0.923
HETATM   28  CA  003    28     153.569  94.848   3.470 17.35 1.292
HETATM   29  CA  003    29     154.060  94.814   3.386 17.69 1.542
HETATM   30  CA  003    30     154.555  94.862   3.351 17.98 1.724
HETATM   31  CA  003    31     155.038  94.991   3.341 18.24 1.873
HETATM   32  CA  003    32     155.495  95.192   3.343 18.48 2.003
HETATM   33  CA  003    33     155.920  95.457   3.350 18.70 2.118
HETATM   34  CA  003    34     156.306  95.773   3.358 18.90 2.217
HETATM   35  CA  003    35     156.653  96.132   3.366 19.10 2.297
HETATM   36  CA  003    36     156.960  96.526   3.371 19.29 2.356
HETATM   37  CA  003    37     157.226  96.951   3.374 19.48 2.391
HETATM   38  CA  003    38     157.449  97.397   3.372 19.66 2.400
HETATM   39  CA  003    39     157.632  97.863   3.368 19.85 2.382
HETATM   40  CA  003    40     157.771  98.343   3.358 20.04 2.336
HETATM   41  CA  003    41     157.866  98.833   3.345 20.23 2.262
HETATM   42  CA  003    42     157.915  99.329   3.327 20.42 2.158
HETATM   43  CA  003    43     157.914  99.829   3.304 20.63 2.026
HETATM   44  CA  003    44     157.861 100.324   3.275 20.86 1.867
HETATM   45  CA  003    45     157.748 100.811   3.237 21.10 1.682
HETATM   46  CA  003    46     157.572 101.275   3.190 21.38 1.474
HETATM   47  CA  003    47     157.326 101.706   3.127 21.69 1.243
HETATM   48  CA  003    48     157.010 102.081   3.039 22.09 0.983
HETATM   49  CA  003    49     156.634 102.378   2.900 22.65 0.647
HETATM   50  CA  003    50     156.436 102.621   2.606 24.11 0.208
HETATM   51  CA  003    51     156.392 102.739   2.510 26.66 0.499
HETATM   52  CA  003    52     156.240 102.920   2.073 27.36 0.814
HETATM   53  CA  003    53     156.202 103.158   1.636 27.81 1.061
HETATM   54  CA  003    54     156.217 103.424   1.213 28.18 1.204
HETATM   55  CA  003    55     156.269 103.707   0.804 28.53 1.243
HETATM   56  CA  003    56     156.350 104.004   0.409 28.87 1.174
HETATM   57  CA  003    57     156.458 104.312   0.032 29.25 0.977
HETATM   58  CA  003    58     156.605 104.635  -0.321 29.72 0.595
HETATM   59  CA  003    59     156.882 104.914  -0.492 30.92 0.454
HETATM   60  CA  003    60     157.000 104.727  -0.226 33.30 0.275
HETATM   61  CA  003    61     156.639 104.732  -0.363 35.39 0.536
HETATM   62  CA  003    62     156.702 104.941  -0.112 37.12 0.258
HETATM   63  CA  003    63     156.991 105.332  -0.222 37.89 0.459
HETATM   64  CA  003    64     157.275 105.701  -0.405 38.58 0.377
HETATM   65  CA  003    65     157.559 105.964  -0.596 40.47 0.427
HETATM   66  CA  003    66     157.302 105.863  -0.624 44.36 0.640
HETATM   67  CA  003    67     156.999 105.529  -0.410 45.80 0.529
HETATM   68  CA  003    68     156.945 105.248  -0.280 49.66 0.578
HETATM   69  CA  003    69     156.717 105.002   0.050 53.26 0.381
HETATM   70  CA  003    70     156.626 104.953   0.113 58.61 0.422
REMARK ENDBUG        10122
CONECT    1    2
CONECT    2    3
CONECT    3    4
CONECT    4    5
CONECT    5    6
CONECT    6    7
CONECT    7    8
CONECT    8    9
CONECT    9   10
CONECT   10   11
CONECT   11   12
CONECT   12   13
CONECT   13   14
CONECT   14   15
CONECT   15   16
CONECT   16   17
CONECT   17   18
CONECT   18   19
CONECT   19   20
CONECT   20   21
CONECT   21   22
CONECT   22   23
CONECT   23   24
CONECT   24   25
CONECT   25   26
CONECT   26   27
CONECT   27   28
CONECT   28   29
CONECT   29   30
CONECT   30   31
CONECT   31   32
CONECT   32   33
CONECT   33   34
CONECT   34   35
CONECT   35   36
CONECT   36   37
CONECT   37   38
CONECT   38   39
CONECT   39   40
CONECT   40   41
CONECT   41   42
CONECT   42   43
CONECT   43   44
CONECT   44   45
CONECT   45   46
CONECT   46   47
CONECT   47   48
CONECT   48   49
CONECT   49   50
CONECT   50   51
CONECT   51   52
CONECT   52   53
CONECT   53   54
CONECT   54   55
CONECT   55   56
CONECT   56   57
CONECT   57   58
CONECT   58   59
CONECT   59   60
CONECT   60   61
CONECT   61   62
CONECT   62   63
CONECT   63   64
CONECT   64   65
CONECT   65   66
CONECT   66   67
CONECT   67   68
CONECT   68   69
CONECT   69   70
